# Supplementary material for: Commercial Bone Grafts Claimed as an Alternative to Autografts: Current Trends for Clinical Applications in Orthopaedics
Source: Materials (Basel). 2021 Jun 14;14(12):3290. doi: 10.3390/ma14123290 (PMC8232314; doi:10.3390/ma14123290)
Supplement: Supplementary file 1 [file materials-14-03290-s001.zip]

Archive with 1 entries (1 files):
- materials-1257184-supplementary.pdf
